# Supplementary material for: Nerve conduction, latency, and its association with hand function in young men
Source: PLoS One. 2024 Sep 30;19(9):e0310813. doi: 10.1371/journal.pone.0310813 (PMC11441660; doi:10.1371/journal.pone.0310813)
Supplement: S1 Data — (XLSX) [file pone.0310813.s001.xlsx]

## Sheet: Char
Number	Age	Gender	Edinburgh Handedness Inventory	Dominant Hand	Hand that performed pegboard test first
1	21	M	400	R	L
2	21	M	400	R	R
3	21	M	400	R	R
4	21	M	400	R	R
5	21	M	-400	L	R
6	21	M	350	R	L
7	22	M	400	R	L
8	22	M	400	R	L
9	21	M	400	R	R
10	21	M	350	R	R
11	22	M	400	R	R
12	22	M	350	R	L
13	20	M	400	R	R
14	21	M	300	R	L
15	21	M	400	R	R
16	21	M	400	R	L
17	21	M	400	R	R
18	21	M	350	R	R
19	21	M	250	R	R
20	23	M	-100	L	L
21	21	M	400	R	R
22	29	M	-300	L	L
23	22	M	400	R	R
24	22	M	300	R	L
25	20	M	350	R	L
26	20	M	400	R	R
27	21	M	400	R	R
28	21	M	250	R	L

## Sheet: Dominant
	Dominant	UWrist latency (s)	UNCV (m/s)	MWrist Latency (s)	MNCV (m/s)	GPT
1	R	0.0056	55.8	0.0056	56.4	69
2	R	0.004	46.8	0.0044	48.3	73
3	R	0.0028	49.2	0.0048	51	62
4	R	0.0012	41.4	0.0044	56.7	71
5	L	0.0048	62.8	0.0044	55.8	66
6	R	0.0032	52.1	0.0041	56.1	64
7	R	0.0038	53.7	0.0036	60.5	65
8	R	0.0035	46.2	0.0054	52	67
9	R	0.0041	53.2	0.0054	55.3	68
10	R	0.0054	40.5	0.006	57.3	69
11	R	0.0082	52.3	0.0066	34.3	68
12	R	0.0035	63.6	0.0038	47.2	68
14	R	0.0019	27.6	0.0041	52.4	67
15	R	0.0019	30.7	0.0054	53.2	70
16	R	0.0028	49	0.005	61.1	64
17	R	0.0036	57	0.0064	62.8	56
18	R	0.0028	44.1	0.0044	59.3	72
19	R	0.0036	42.4	0.004	53.5	71
20	R	0.0048	41.2	0.0048	56.4	79
21	L	0.0068	49	0.006	72.9	55
22	R	0.0044	62.8	0.004	51.5	52
23	L	0.0036	47.1	0.004	57.4	66
25	R	0.0044	60	0.0048	67.4	65
26	R	0.0043	48	0.0053	62.5	58
27	R	0.0043	50	0.006	63.3	66
28	R	0.0038	56	0.0048	57.8	52
29	R	0.004	52	0.005	41.7	61
31	R	0.0038	50	0.0045	60.7	70

## Sheet: NonDominant
		UWrist latency (s)	UNCV (m/s)	MWrist Latency (s)	MNCV (m/s)	GPT
1	L	0.0064	53.2	0.0056	50.8	62
2	L	0.0048	48	0.0048	54.5	72
3	L	0.002	46.8	0.0036	48.2	75
4	L	0.0028	61	0.0044	62.8	77
5	R	0.0036	46.8	0.0048	59	83
6	L	0.0041	63.2	0.006	67.1	81
7	L	0.0028	45.2	0.0041	71.4	69
8	L	0.0041	52.1	0.0057	43.3	85
9	L	0.0032	51.1	0.0073	83.9	91
10	L	0.0044	42.5	0.005	61.8	68
11	L	0.0044	48.9	0.0136	61.8	84
12	L	0.0038	56.8	0.0044	52	81
14	L	0.0044	61.8	0.0044	42.6	77
15	L	0.0019	40.5	0.0035	39.7	72
16	L	0.0019	43.9	0.0054	75	69
17	L	0.0032	41.8	0.0048	68.6	66
18	L	0.0036	46.1	0.004	57.4	86
19	L	0.0036	40	0.0048	59	86
20	L	0.006	48.8	0.0048	60	96
21	R	0.0036	47.1	0.0048	50.2	60
22	L	0.004	55.8	0.0044	65.7	73
23	R	0.0044	60.5	0.004	48.3	75
25	L	0.004	48.8	0.0052	65.7	77
26	L	0.0033	70	0.005	56.3	61
27	L	0.004	48.2	0.0045	62.8	80
28	L	0.0043	50	0.004	52.8	63
29	L	0.0045	50	0.0048	55	61
31	L	0.004	59.3	0.005	60	69

## Sheet: All
		UWrist latency (s)	UNCV (m/s)	MWrist Latency (s)	MNCV (m/s)	GPT
1	R	0.0056	55.8	0.0056	56.4	69
2	R	0.004	46.8	0.0044	48.3	73
3	R	0.0028	49.2	0.0048	51	62
4	R	0.0012	41.4	0.0044	56.7	71
5	L	0.0048	62.8	0.0044	55.8	66
6	R	0.0032	52.1	0.0041	56.1	64
7	R	0.0038	53.7	0.0036	60.5	65
8	R	0.0035	46.2	0.0054	52	67
9	R	0.0041	53.2	0.0054	55.3	68
10	R	0.0054	40.5	0.006	57.3	69
11	R	0.0082	52.3	0.0066	34.3	68
12	R	0.0035	63.6	0.0038	47.2	68
14	R	0.0019	27.6	0.0041	52.4	67
15	R	0.0019	30.7	0.0054	53.2	70
16	R	0.0028	49	0.005	61.1	64
17	R	0.0036	57	0.0064	62.8	56
18	R	0.0028	44.1	0.0044	59.3	72
19	R	0.0036	42.4	0.004	53.5	71
20	R	0.0048	41.2	0.0048	56.4	79
21	L	0.0068	49	0.006	72.9	55
22	R	0.0044	62.8	0.004	51.5	52
23	L	0.0036	47.1	0.004	57.4	66
25	R	0.0044	60	0.0048	67.4	65
26	R	0.0043	48	0.0053	62.5	58
27	R	0.0043	50	0.006	63.3	66
28	R	0.0038	56	0.0048	57.8	52
29	R	0.004	52	0.005	41.7	61
31	R	0.0038	50	0.0045	60.7	70
1	L	0.0064	53.2	0.0056	50.8	62
2	L	0.0048	48	0.0048	54.5	72
3	L	0.002	46.8	0.0036	48.2	75
4	L	0.0028	61	0.0044	62.8	77
5	R	0.0036	46.8	0.0048	59	83
6	L	0.0041	63.2	0.006	67.1	81
7	L	0.0028	45.2	0.0041	71.4	69
8	L	0.0041	52.1	0.0057	43.3	85
9	L	0.0032	51.1	0.0073	83.9	91
10	L	0.0044	42.5	0.005	61.8	68
11	L	0.0044	48.9	0.0136	61.8	84
12	L	0.0038	56.8	0.0044	52	81
14	L	0.0044	61.8	0.0044	42.6	77
15	L	0.0019	40.5	0.0035	39.7	72
16	L	0.0019	43.9	0.0054	75	69
17	L	0.0032	41.8	0.0048	68.6	66
18	L	0.0036	46.1	0.004	57.4	86
19	L	0.0036	40	0.0048	59	86
20	L	0.006	48.8	0.0048	60	96
21	R	0.0036	47.1	0.0048	50.2	60
22	L	0.004	55.8	0.0044	65.7	73
23	R	0.0044	60.5	0.004	48.3	75
25	L	0.004	48.8	0.0052	65.7	77
26	L	0.0033	70	0.005	56.3	61
27	L	0.004	48.2	0.0045	62.8	80
28	L	0.0043	50	0.004	52.8	63
29	L	0.0045	50	0.0048	55	61
31	L	0.004	59.3	0.005	60	69

## Sheet: Dominant vs non dominant
DUWrist latency (s)	DUNCV (m/s)	DMWrist Latency (s)	DMNCV (m/s)	DGPT	NUWrist latency (s)	NUNCV (m/s)	NMWrist Latency (s)	NMNCV (m/s)	NGPT
0.0056	55.8	0.0056	56.4	69	0.0064	53.2	0.0056	50.8	62
0.004	46.8	0.0044	48.3	73	0.0048	48	0.0048	54.5	72
0.0028	49.2	0.0048	51	62	0.002	46.8	0.0036	48.2	75
0.0012	41.4	0.0044	56.7	71	0.0028	61	0.0044	62.8	77
0.0048	62.8	0.0044	55.8	66	0.0036	46.8	0.0048	59	83
0.0032	52.1	0.0041	56.1	64	0.0041	63.2	0.006	67.1	81
0.0038	53.7	0.0036	60.5	65	0.0028	45.2	0.0041	71.4	69
0.0035	46.2	0.0054	52	67	0.0041	52.1	0.0057	43.3	85
0.0041	53.2	0.0054	55.3	68	0.0032	51.1	0.0073	83.9	91
0.0054	40.5	0.006	57.3	69	0.0044	42.5	0.005	61.8	68
0.0082	52.3	0.0066	34.3	68	0.0044	48.9	0.0136	61.8	84
0.0035	63.6	0.0038	47.2	68	0.0038	56.8	0.0044	52	81
0.0019	27.6	0.0041	52.4	67	0.0044	61.8	0.0044	42.6	77
0.0019	30.7	0.0054	53.2	70	0.0019	40.5	0.0035	39.7	72
0.0028	49	0.005	61.1	64	0.0019	43.9	0.0054	75	69
0.0036	57	0.0064	62.8	56	0.0032	41.8	0.0048	68.6	66
0.0028	44.1	0.0044	59.3	72	0.0036	46.1	0.004	57.4	86
0.0036	42.4	0.004	53.5	71	0.0036	40	0.0048	59	86
0.0048	41.2	0.0048	56.4	79	0.006	48.8	0.0048	60	96
0.0068	49	0.006	72.9	55	0.0036	47.1	0.0048	50.2	60
0.0044	62.8	0.004	51.5	52	0.004	55.8	0.0044	65.7	73
0.0036	47.1	0.004	57.4	66	0.0044	60.5	0.004	48.3	75
0.0044	60	0.0048	67.4	65	0.004	48.8	0.0052	65.7	77
0.0043	48	0.0053	62.5	58	0.0033	70	0.005	56.3	61
0.0043	50	0.006	63.3	66	0.004	48.2	0.0045	62.8	80
0.0038	56	0.0048	57.8	52	0.0043	50	0.004	52.8	63
0.004	52	0.005	41.7	61	0.0045	50	0.0048	55	61
0.0038	50	0.0045	60.7	70	0.004	59.3	0.005	60	69
